# Supplementary material for: Boosting the discriminatory power of sparse survival models via optimization of the concordance index and stability selection
Source: BMC Bioinformatics. 2016 Jul 22;17:288. doi: 10.1186/s12859-016-1149-8 (PMC4957316; doi:10.1186/s12859-016-1149-8)
Supplement: Additional file 2 — R Code. This R-file provides the underlying functions to reproduce the results of the simulation and the breast cancer analysis. (R 21 kb) [file 12859_2016_1149_MOESM2_ESM.r]

########################
#
# R Code for 
#
# Boosting the discriminatory power of sparse survival
# models via optimization of the concordance index and
# stability selection
#
# Mayr, Hofner, Schmid (2016) 
#
# BMC Bioinformatics
#
# Contents
#   (0) Setup
#   (1) Simulation
#   (2) Breast cancer data
#
###########################

#------------------ (0) Setup

# Packages 

library(mboost)   # for fitting 
library(survAUC)  # for evaluation
library(stabs)    # for stability selection
library(mvtnorm)  # construction of predictors
library(glmnet)   # for the Cox lasso
library(parallel) # for parallel computing
library(survival) # for Surv

# New family for mboost

Cindex <- function (sigma = 0.1, ipcw = 1) {
  
  approxGrad <- function(x) {    ## sigmoid function for gradient
    exp(x/sigma) / (sigma * (1 + exp(x/sigma))^2) 
  }
  
  approxLoss <- function(x) { ## sigmoid function for loss
    1 / (1 + exp(x / sigma))
  }
  
  compute_weights <- function(y, w = 1, ipcw = rep(1,nrow(y))){  ## compute weights
    
    if(all(ipcw == 1))
    {  
      ipcw_wow <- IPCweights(y[w != 0,])
      ipcw <- numeric(nrow(y))
      ipcw[w!=0] <- ipcw_wow
    }
    
    survtime <- y[,1]
    n <- nrow(y)
    wweights <- matrix( (ipcw)^2, nrow = n, ncol = n)
    weightsj <- matrix(survtime, nrow = n, ncol = n) 
    weightsk <- matrix(survtime, nrow = n, ncol = n, byrow = TRUE) 
    weightsI <- ifelse(weightsj == weightsk, .5, (weightsj < weightsk) + 0) - diag(.5, n,n)
    wweights <- wweights * weightsI
    Wmat <- w %o% w
    wweights <- wweights * Wmat
    wweights <- wweights / sum(wweights)
    rm(weightsI); rm(weightsk); rm(weightsj)
    return(wweights)
  }
  
  ngradient = function(y, f, w = 1) {   ## negative gradient
    if (!all(w %in% c(0,1)))
      stop(sQuote("weights"), " must be either 0 or 1 for family ",
           sQuote("UnoC"))
    
    survtime <- y[,1]
    event <- y[,2]
    if (length(w) == 1) w <- rep(1, length(event))
    if (length(f) == 1) {
      f <- rep(f, length(survtime))}
    
    n <- length(survtime)
    etaj <- matrix(f, nrow = n, ncol = n, byrow = TRUE)
    etak <- matrix(f, nrow = n, ncol = n)
    etaMat <- etak - etaj
    rm(etaj); rm(etak);
    
    weights_out <- compute_weights(y, w, ipcw = ipcw)
    M1 <- approxGrad(etaMat) * weights_out
    ng <- colSums(M1) - rowSums(M1)
    
    return(ng)
  }
  
  risk = function(y, f, w = 1) { ## empirical risk
    survtime <- y[,1]
    event <- y[,2]
    if (length(f) == 1) {
      f <- rep(f, length(y))
    }
    n <- length(survtime)
    
    etaj <- matrix(f, nrow = n, ncol = n, byrow = TRUE)
    etak <- matrix(f, nrow = n, ncol = n)
    etaMat <- (etak - etaj)
    rm(etaj); rm(etak);
    weights_out <- compute_weights(y, w, ipcw = ipcw )
    M1 <- approxLoss(etaMat) * weights_out
    return(- sum(M1))
  }
  
  Family(   ## build the family object
    ngradient = ngradient,
    risk = risk,
    weights = "zeroone",
    offset = function(y, w = 1) {0},
    check_y = function(y) {
      if (!inherits(y, "Surv"))
        stop("response is not an object of class ", sQuote("Surv"),
             " but ", sQuote("family = UnoC()"))
      y},
    rclass = function(f){},
    name = paste("Concordance Probability by Uno"))
}


#------------------- (1) Simulation

# function AMP_sim to run the sims 
#
# Input
#        o id: Simulation steps, sets seed
#        o mstop_final: Final number of boosting iterations
#        o q: Number of selected variables per subsample
#        o p: Number of predictors
#        o n: Number of observations
#        o pinf: Number of true informative predictors
#        o PH.viol: Should proportional hazard assumption be violated?

AMP_sim <- function(id, mstop_final = 1000, q = 15, p = 500, n = 200, pinf = 4, PH.viol = FALSE)
{
  ## data generating process  
  dgp <- function(nsample, p, pinf, PH.viol){
    
    ## predictors, correlated with rho = 0.5
    X <- rmvnorm(n=nsample, mean=rep(0,p), sigma=0.5+diag(0.5, nrow=p, ncol=p))
    
    ## true model, originally designed for pinf = 4, later adapted
    beta <-   c(rep(c(1.5, 1 , - 1 ,-  1.5), pinf/4), rep(0, p - pinf))
    
    ## true eta
    etamu <-  X%*%beta
    
    ## scale variable, depends on pinf: 4 -> 0.5; 12 -> 0.25; 40 -> 0.1
    scalevar <- ifelse(pinf == 4, 0.5, 0.25)
    scalevar <- ifelse(pinf == 40, 0.1, scalevar)
    scales <-  rep(scalevar, nsample)
    
    ## make a PH violation if necessary
    if(PH.viol) scales  <-  exp(X[,1])/5
    
    ## Build a data frame
    df <- data.frame(X)
        
    ## Simulation of outcome
    y <- rep(0, nsample)      # true survival times
    Ctime <- rep(0, nsample)  # censoring times (50 % censoring)
    Otimes <- rep(0, nsample) # observed times 
    Delta <- rep(0, nsample)  # censoring indicator
    for (i in 1:nsample){
      y[i] <- exp(rlogis(1, location = etamu[i], scale = scales[i]))
      Ctime[i] <- exp(rlogis(1, location = etamu[i], scale = scales[i])) 
      Otimes[i] <- min(y[i], Ctime[i])
      Delta[i] <- y[i] <= Ctime[i]
    }
    
    df$Otimes <- Otimes
    df$Delta <- Delta
    
    rm(y, Ctime, etamu, X, Otimes, Delta)
    gc(reset=T)
    
    return(df)
  }
  
  
  ## set the seed to iteration counter
  set.seed(id)
  
  ## training data
  dat.train <- dgp(nsample = n, p = p, pinf = pinf, PH.viol = PH.viol)
  
  ## compute IPCweights on all training data 
  ipcw <- IPCweights(Surv(dat.train$Otimes, dat.train$Delta))
  
  ## compute initial boosting object
  mod1 <- glmboost(  Surv(Otimes,Delta) ~ .,    family = Cindex(sigma = 0.01, ipcw = ipcw), 
                     control = boost_control(mstop=mstop_final, trace=FALSE, nu=.1), data = dat.train)
  
  ## doing stability selection, papply = lapply can be included to avoid parallel computation 
  sbody <-  stabsel(mod1, q = q, cutoff = 0.6,  sampling.type = "SS",assumption = "r-concave" , #  papply = lapply, 
                    eval = TRUE)
  
  ## build formula object for different threshold values
  
  form_05 <- as.formula(paste("Surv(Otimes,Delta)", "~", paste(c("1", names(sbody$max)[sbody$max>0.5]), collapse="+")))
  form_06 <- as.formula(paste("Surv(Otimes,Delta)", "~", paste(c("1", names(sbody$max)[sbody$max>0.6]), collapse="+")))
  form_07 <- as.formula(paste("Surv(Otimes,Delta)", "~", paste(c("1", names(sbody$max)[sbody$max>0.7]), collapse="+")))
  form_08 <- as.formula(paste("Surv(Otimes,Delta)", "~", paste(c("1", names(sbody$max)[sbody$max>0.8]), collapse="+")))
  form_09 <- as.formula(paste("Surv(Otimes,Delta)", "~", paste(c("1", names(sbody$max)[sbody$max>0.9]), collapse="+")))
  
  ## save selection probabilities
  sbody_max <- sbody
  rm(sbody)
  
  ## compute the test data set
  dat.test <-  dgp(nsample = 1000, p = p, pinf = pinf, PH.viol = PH.viol)
  
  ## compute model only with 'stable' predictors
  mod <- glmboost(form_05,    family = Cindex(sigma = 0.01, ipcw = ipcw), 
                  control = boost_control(mstop=mstop_final, trace=FALSE, nu=.1), data = dat.train)
  
  ## evaluate
  cuno_05 <- UnoC(Surv(dat.train$Otimes,  dat.train$Delta),  Surv(dat.test$Otimes,  dat.test$Delta), 
                  lpnew =  - predict(mod, newdata = dat.test))
  
  if(!identical(form_05, form_06)){
    mod <- glmboost(form_06,    family = Cindex(sigma = 0.01), 
                    control = boost_control(mstop=mstop_final, trace=FALSE, nu=.1), data = dat.train)
  }
  
  cuno_06 <- UnoC(Surv(dat.train$Otimes,  dat.train$Delta),  Surv(dat.test$Otimes,  dat.test$Delta), 
                  lpnew =  - predict(mod, newdata = dat.test))
  
  if(!identical(form_06, form_07)){
    mod <- glmboost(form_07,    family = Cindex(sigma = 0.01), 
                    control = boost_control(mstop=mstop_final, trace=FALSE, nu=.1), data = dat.train)
  }
  
  cuno_07 <- UnoC(Surv(dat.train$Otimes,  dat.train$Delta),  Surv(dat.test$Otimes,  dat.test$Delta), 
                  lpnew =  - predict(mod, newdata = dat.test))
  
  if(!identical(form_07, form_08)){
    mod <- glmboost(form_08,    family = Cindex(sigma = 0.01), 
                    control = boost_control(mstop=mstop_final, trace=FALSE, nu=.1), data = dat.train)
  }
  
  cuno_08 <- UnoC(Surv(dat.train$Otimes,  dat.train$Delta),  Surv(dat.test$Otimes,  dat.test$Delta), 
                  lpnew =  - predict(mod, newdata = dat.test))
  
  
  if(!identical(form_08, form_09)){
    mod <- glmboost(form_09,    family = Cindex(sigma = 0.01), 
                    control = boost_control(mstop=mstop_final, trace=FALSE, nu=.1), data = dat.train)
  }
  
  cuno_09 <- UnoC(Surv(dat.train$Otimes,  dat.train$Delta),  Surv(dat.test$Otimes,  dat.test$Delta), 
                  lpnew =  - predict(mod, newdata = dat.test))
  
  rm(mod)
  gc(reset=TRUE)
  
  
  #---------------------------------------------------------------------------
  
  ## now without stability selection
  
  form_all <- as.formula(paste("Surv(Otimes,Delta)", "~", 
                               paste(c("1", names(dat.train)[!names(dat.train)%in%c("Otimes","Delta")]), collapse="+")))
  
  mod <- glmboost(form_all,    family = Cindex(sigma = 0.01, ipcw = ipcw), 
                  control = boost_control(mstop=10000, trace=FALSE, nu=.1), data = dat.train)
    
  cuno_boost <- UnoC(Surv(dat.train$Otimes,  dat.train$Delta),  Surv(dat.test$Otimes,  dat.test$Delta), 
                     lpnew =  - predict(mod, newdata = dat.test))
  coef_boost <- coef(mod, which = "")
  rm(mod)
  
  #--------------------------------------------------------------------
  ## now the lasso
  
  cox.all <- glmnet(y = Surv(dat.train$Otimes,  dat.train$Delta),  
                    x = as.matrix(dat.train[,!names(dat.train) %in% c("Otimes", "Delta")]), 
                    family = "cox")
  cvfit <- cv.glmnet(y =  Surv(dat.train$Otimes,  dat.train$Delta), 
                     x = as.matrix(dat.train[,!names(dat.train) %in% c("Otimes", "Delta")]), family = "cox")
  coef_lasso <- coef(cvfit, s = cvfit$lambda.min)
  cox.predict <- predict(cox.all, s = cvfit$lambda.min, 
                         newx = as.matrix(dat.test[,!names(dat.test) %in% c("Otimes", "Delta")]))
  
  cuno_lasso <- UnoC(Surv(dat.train$Otimes,  dat.train$Delta),  Surv(dat.test$Otimes,  dat.test$Delta), 
                     lpnew =  cox.predict)
  
  rm(dat.train, dat.test, cox.all, cvfit)
  gc(reset=TRUE)
  
  #-------------------------------------------------------------------
  
  out.tab <- list(sbody_max = sbody_max, 
                  cuno_05 = cuno_05, cuno_06 = cuno_06, 
                  cuno_07 = cuno_07, cuno_08 = cuno_08, 
                  cuno_09 = cuno_09, cuno_boost = cuno_boost, 
                  coef_boost = coef_boost, coef_lasso = coef_lasso)
  
  return(out.tab)
}

# run sim via parallel computing
id <- 1:100 

# Run one scenario
RES_sim <- mclapply(id, mstop_final = 1000, n = 200, p = 500,  q = 10, pinf = 4, PH.viol = FALSE, FUN = AMP_sim)
save(RES_sim, file = "RES_q10_mstop1000_n200_p500_pinf4_PH.RData")


#------------------- (2) Breast cancer data

# function AMP_des to run data analysis 
#
# Input
#        o i: ID variable for the subsamples
#        o mstop_final: Final boosting iteration
#
#

AMP_des <- function(i, mstop_final){
 
  ##  to get the same subsampling on all nodes
  set.seed(0804)
  
  load("complete_Gene_Data_GSE7390.RData")  # load data set
  load("names_76genes.RData")               # name of 76 genes
  data_comp <- data_comp[,names(data_comp)%in%c(names(data_comp)[1:7], n76)]

  ## stratified subsampling via 'cv' from mboost
  cvs <- cv(rep(1,nrow(data_comp)), type="subsampling", prob=0.66, 
            strata = factor(data_comp$event), B = 100 )
  
  ## set training and test data
  dat.train <- data_comp[cvs[,i] == 1,]
  dat.test  <- data_comp[cvs[,i] == 0,]
  
  ##  outcome
  time <- dat.train$time
  event <- dat.train$event
  
  ## build gene expression matrix 
  expr <- dat.train[,n76] 
  expr <- as.matrix(expr)
  rm(data_comp)
  gc(reset=TRUE)
  
  #--------------------------------------------------------------------
  # C-index boosting with stability selection
  
  
  # Fit an initial model
  glm1<- glmboost(y = Surv(time,  event) , x = expr,  family = Cindex(sigma = 0.1, ipcw  = 1), 
                  control = boost_control(mstop=1, trace=FALSE, nu=.1))
  
  
  # Do the stability selection
  sbody <- stabsel(glm1, q = 37, cutoff = 0.5001,  sampling.type = "SS",assumption = "r-concave" , eval = TRUE, 
                   grid = 1:mstop_final) #,papply = lapply) 
  
  
  ## Build formula objects for the different threshold values
  form_05 <- as.formula(paste("Surv(time,event)", "~", paste(c("age", "size", "grade", "er", "hospital", 
                                                               names(sbody$max)[sbody$max>0.5]), collapse="+")))
  form_06 <- as.formula(paste("Surv(time,event)", "~", paste(c("age", "size", "grade", "er", "hospital", 
                                                               names(sbody$max)[sbody$max>0.6]), collapse="+")))
  form_07 <- as.formula(paste("Surv(time,event)", "~", paste(c("age", "size", "grade", "er", "hospital", 
                                                               names(sbody$max)[sbody$max>0.7]), collapse="+")))
  form_08 <- as.formula(paste("Surv(time,event)", "~", paste(c("age", "size", "grade", "er", "hospital", 
                                                               names(sbody$max)[sbody$max>0.8]), collapse="+")))
  form_09 <- as.formula(paste("Surv(time,event)", "~", paste(c("age", "size", "grade", "er", "hospital", 
                                                               names(sbody$max)[sbody$max>0.9]), collapse="+")))
  
  sbody_boost_max <- sbody$max
  rm(sbody)
  
  ## Now fit the final models for the different thresholds
  
  glm1 <- glmboost(form_05, family = Cindex(sigma = 0.01), 
                   control = boost_control(mstop=mstop_final, trace=FALSE, nu=.1), data = dat.train)
  cuno_05 <- UnoC(Surv(dat.train$time,  dat.train$event),  Surv(dat.test$time,  dat.test$event), 
                  lpnew =  - predict(glm1, newdata = dat.test))
  coefs_05 <- coef(glm1, which = "")
  
  if(!identical(form_05, form_06)){
    glm1 <- glmboost(form_06, family = Cindex(sigma = 0.01), 
                     control = boost_control(mstop=mstop_final, trace=FALSE, nu=.1), data = dat.train)
  }
  
  cuno_06 <- UnoC(Surv(dat.train$time,  dat.train$event),  Surv(dat.test$time,  dat.test$event), 
                  lpnew =  - predict(glm1, newdata = dat.test))
  
  if(!identical(form_06, form_07)){
    glm1 <- glmboost(form_07, family = Cindex(sigma = 0.01), 
                     control = boost_control(mstop=mstop_final, trace=FALSE, nu=.1), data = dat.train)
  }
  
  cuno_07 <- UnoC(Surv(dat.train$time,  dat.train$event),  Surv(dat.test$time,  dat.test$event), 
                  lpnew =  - predict(glm1, newdata = dat.test))
  
  
  if(!identical(form_07, form_08)){
    glm1 <- glmboost(form_08, family = Cindex(sigma = 0.01), 
                     control = boost_control(mstop=mstop_final, trace=FALSE, nu=.1), data = dat.train)
  }
  
  cuno_08 <- UnoC(Surv(dat.train$time,  dat.train$event),  Surv(dat.test$time,  dat.test$event), 
                  lpnew =  - predict(glm1, newdata = dat.test))
  
  
  if(!identical(form_08, form_09)){
    glm1 <- glmboost(form_09, family = Cindex(sigma = 0.01), 
                     control = boost_control(mstop=mstop_final, trace=FALSE, nu=.1), data = dat.train)
  }
  
  cuno_09 <- UnoC(Surv(dat.train$time,  dat.train$event),  Surv(dat.test$time,  dat.test$event), 
                  lpnew =  - predict(glm1, newdata = dat.test))
  
  
  #--------------------------------------------------------------------
  # C-index boosting without stability selection
  
  ipcw <- IPCweights(Surv(dat.train$time, dat.train$event))
  
  form <-as.formula(paste("Surv(time,  event) ~ hospital + age + size + grade + er", 
                          sep = "+", paste( n76, collapse = "+")))
  
  
  ## fit one model with sigma = 0.1 and large mstop = 50000 (cf., Mayr and Schmid, PLOS ONE paper)
  glm1<- glmboost(form,  family = Cindex(sigma = 0.1, ipcw = ipcw), 
                  control = boost_control(mstop = 50000, trace=FALSE, nu=.1), data = dat.train)
  
  cuno_boost <-  UnoC(Surv(dat.train$time,  dat.train$event),  Surv(dat.test$time,  dat.test$event), 
                      lpnew =   -predict(glm1, newdata = dat.test))
  
  coef_boost <- coef(glm1, which = "")
  
    
  
  #--------------------------------------------------------------------
  
  ## stability selection for Cox lasso via stabsel and glmnet
  
  sbody <- stabsel(x = expr, y = Surv(time, event), 
                   fitfun = glmnet.lasso, "cox", q = 37, cutoff = 0.6,  sampling.type = "SS",
                   assumption = "r-concave", eval = TRUE)# , papply = lapply) # can be set to avoid parallel computing
  
  
  ## biuld formula objects
  form_all <- as.formula(paste("Surv(time,event)", "~", paste(c("age", "size", "grade", "er", "hospital", 
                                                                names(sbody$max)), collapse="+")))
  form_05 <- as.formula(paste("Surv(time,event)", "~", paste(c("age", "size", "grade", "er", "hospital", 
                                                               names(sbody$max)[sbody$max>0.5]), collapse="+")))
  form_06 <- as.formula(paste("Surv(time,event)", "~", paste(c("age", "size", "grade", "er", "hospital", 
                                                               names(sbody$max)[sbody$max>0.6]), collapse="+")))
  form_07 <- as.formula(paste("Surv(time,event)", "~", paste(c("age", "size", "grade", "er", "hospital", 
                                                               names(sbody$max)[sbody$max>0.7]), collapse="+")))
  form_08 <- as.formula(paste("Surv(time,event)", "~", paste(c("age", "size", "grade", "er", "hospital", 
                                                               names(sbody$max)[sbody$max>0.8]), collapse="+")))
  form_09 <- as.formula(paste("Surv(time,event)", "~", paste(c("age", "size", "grade", "er", "hospital", 
                                                               names(sbody$max)[sbody$max>0.9]), collapse="+")))
  
  sbody_max_cox <- sbody$max
  rm(sbody)
  
  ## fit the different Cox models containing only stable predictors via 'coxph'
  cm <- coxph(form_05, data = dat.train)
  cuno_cox_05 <- UnoC(Surv(dat.train$time,  dat.train$event),  Surv(dat.test$time,  dat.test$event), 
                  lpnew =  predict(cm, newdata = dat.test))
    
  cm <- coxph(form_06, data = dat.train)
  cuno_cox_06 <- UnoC(Surv(dat.train$time,  dat.train$event),  Surv(dat.test$time,  dat.test$event), 
                  lpnew =  predict(cm , newdata = dat.test))
  
  cm <- coxph(form_07, data = dat.train)
  cuno_cox_07 <- UnoC(Surv(dat.train$time,  dat.train$event),  Surv(dat.test$time,  dat.test$event), 
                  lpnew =  predict(cm , newdata = dat.test))
  
  cm <- coxph(form_08, data = dat.train)
  cuno_cox_08 <- UnoC(Surv(dat.train$time,  dat.train$event),  Surv(dat.test$time,  dat.test$event), 
                  lpnew =  predict(cm , newdata = dat.test))
  
  cm <- coxph(form_09, data = dat.train)
  cuno_cox_09 <- UnoC(Surv(dat.train$time,  dat.train$event),  Surv(dat.test$time,  dat.test$event), 
                  lpnew =  predict(cm , newdata = dat.test))
  
  ## now Cox lasso without stabsel but with optimized lambda
  xmat <- model.matrix(form_all, data = dat.train)
  cox.all <- glmnet(y = Surv(time, event), x = xmat, family = "cox")
  cvfit <- cv.glmnet(y = Surv(time, event), x = xmat, family = "cox")
  coef_lasso <- coef(cvfit, s = cvfit$lambda.min)
  xmat.new <- model.matrix(form_all, data = dat.test)
  cox.predict <- predict(cox.all, s = cvfit$lambda.min, newx = xmat.new)
  
  cuno_lasso <- UnoC(Surv(dat.train$time,  dat.train$event),  Surv(dat.test$time,  dat.test$event), 
                     lpnew =  cox.predict)
  
  
  #--------------------------------------------------------------------
  
  
  out.tab <- list(sbody_max_cox = sbody_max_cox, cuno_cox_05 = cuno_cox_05, 
                  cuno_cox_06  = cuno_cox_06, cuno_cox_07 = cuno_cox_07, 
                  cuno_cox_08 = cuno_cox_08, cuno_cox_09 = cuno_cox_09, 
                  cuno_lasso = cuno_lasso, coef_lasso = coef_lasso, 
                  sbody_boost_max = sbody_boost_max, cuno_05 = cuno_05, 
                  cuno_06  = cuno_06, cuno_07 = cuno_07, 
                  cuno_08 = cuno_08, cuno_09 = cuno_09,
                  cuno_boost = cuno_boost, coef_boost = coef_boost)
  
  return(out.tab)
  
}

## Make 100 subsamples, run analysis on each split
id <- 1:100

## parallell computing if available
RES_des <- mclapply(id, mstop_final = 2000, FUN=AMP_des)
save(RES_des, file ="RES_des_2000_q37.RData")
